# Supplementary material for: Comparison of different analytical methods to evaluate the heat shock protein (HSP) response in fruits. Application to tomatoes subjected to stress treatments
Source: Curr Res Food Sci. 2020 Oct 10;3:329–38. doi: 10.1016/j.crfs.2020.09.002 (PMC7750176; doi:10.1016/j.crfs.2020.09.002)
Supplement: Multimedia component 1 [file mmc1.xls]

## Sheet: Calibration Curve HSP21
Amount (ng of HSP21)	Intensity Value	Model									Second order polynomial (quadratic)
0	0	5.2651									Best-fit values
100	21.69	14.7639									B0	5.265
300	40.52	32.1103									B1	0.09774
600	53.27	54.0019									B2	-2.752e-05
1000	69.4	75.4851									Std. Error
2000	88.73	90.6651									B0	3
0	0	5.2651									B1	0.008997
100	18.55	14.7639									B2	4.31e-06
300	36.57	32.1103									95% Confidence Intervals
600	67.92	54.0019									B0	-1,129 to 11,66
1000	73.81	75.4851									B1	0,07856 to 0,1169
2000	83.22	90.6651									B2	-3,671e-005 to -1,834e-005
0	0	5.2651									Goodness of Fit
100	16.26	14.7639									Degrees of Freedom	15
300	23.58	32.1103									R square	0.9571
600	50.71	54.0019									Absolute Sum of Squares	774.5
1000	70.38	75.4851									Sy.x	7.186
2000	102.21	90.6651									Number of points
											Analyzed	18
Amount (ng of HSP21)	Intensity Value	Model
0	0	4.2722
100	17.37	14.9563
300	32.52	34.6691									Second order polynomial (quadratic)
600	55.18	60.0998									Best-fit values
1000	98.41	86.2822									B0	4.272
2000	109.84	113.112									B1	0.1096
0	0	4.2722									B2	-2.759e-05
100	21.38	14.9563									Std. Error
300	26.79	34.6691									B0	3.459
600	63.15	60.0998									B1	0.01037
1000	88.48	86.2822									B2	4.969e-06
2000	126.13	113.112									95% Confidence Intervals
0	0	4.2722									B0	-3,099 to 11,64
100	28.23	14.9563									B1	0,08750 to 0,1317
300	40.87	34.6691									B2	-3,818e-005 to -1,700e-005
600	48.36	60.0998									Goodness of Fit
1000	81.14	86.2822									Degrees of Freedom	15
2000	102.32	113.112									R square	0.963
											Absolute Sum of Squares	1030
											Sy.x	8.285
											Number of points
											Analyzed	18
sample
0
100
1000
2000
300
600
lab
1
2
lab
1
2

## Sheet: Repet - Reprod
												0
												100	20.58	4.32	20.9913
												300	33.47	7.17	21.4222
												600	56.43	7.57	13.4149
												1000	80.27	13.93	17.3539
												2000	102.07	15.39	15.0779
												0
												100	20.58	4.33	4.31		21.0398	20.9427
												300	33.47	8.02	6.55		23.9618	19.5698
												600	56.43	8.4	6.96		14.8857	12.3339
												1000	80.27	6.34	13.83		7.89834	17.2294
												2000	102.07	11.03	17.59		10.8063	17.2333
