# Supplementary material for: Comparison of different analytical methods to evaluate the heat shock protein (HSP) response in fruits. Application to tomatoes subjected to stress treatments
Source: Curr Res Food Sci. 2020 Oct 10;3:329–38. doi: 10.1016/j.crfs.2020.09.002 (PMC7750176; doi:10.1016/j.crfs.2020.09.002)
Supplement: Multimedia component 2 [file mmc2.xls]

## Sheet: Calibration Curve HSP70
Conc	Valor	Model
0	0	-0.955										Second order polynomial (quadratic)
300	5.97	7.5011										Best-fit values
600	16.39	18.3314										B0	-0.955
1000	31.58	36.465										B1	0.02423
2000	85.83	100.265										B2	1.319e-05
0	0	-0.955										Std. Error
300	7.39	7.5011										B0	3.256
600	18.62	18.3314										B1	0.00863
1000	40.31	36.465										B2	4.002e-06
2000	100.77	100.265										95% Confidence Intervals
0	0	-0.955										B0	-8,049 to 6,139
300	6.91	7.5011										B1	0,005430 to 0,04304
600	14.52	18.3314										B2	4,473e-006 to 2,191e-005
1000	43.27	36.465										Goodness of Fit
2000	113.37	100.265										Degrees of Freedom	12
												R square	0.9757
												Absolute Sum of Squares	489.1
												Sy.x	6.384
												Number of points
Conc	Valor	Model										Analyzed	15
0	0	-2.7442
300	4.64	9.0464										Second order polynomial (quadratic)
600	21.25	22.6802										Best-fit values
1000	40.71	43.7258										B0	-2.744
2000	98.82	110.676										B1	0.03623
0	0	-2.7442										B2	1.024e-05
300	9.12	9.0464										Std. Error
600	19.42	22.6802										B0	3.888
1000	56.33	43.7258										B1	0.01031
2000	105.79	110.676										B2	4.779e-06
0	0	-2.7442										95% Confidence Intervals
300	5.58	9.0464										B0	-11,22 to 5,727
600	14.53	22.6802										B1	0,01377 to 0,05868
1000	48.88	43.7258										B2	-1,771e-007 to 2,065e-005
2000	125.01	110.676										Goodness of Fit
												Degrees of Freedom	12
												R square	0.9719
												Absolute Sum of Squares	697.6
												Sy.x	7.624
												Number of points
												Analyzed	15

## Sheet: Repet - Reproduc
													Mean	std dev	CV
												300	6.6	1.57	23.7879
												600	17.45	2.75	15.7593
												1000	43.51	8.41	19.3289
												2000	104.93	13.38	12.7514
													Mean	std dev	std dev	CV	CV
												300	6.6	1.75	1.44	26.5152	21.8182
												600	17.45	2.85	2.69	16.3324	15.4155
												1000	43.51	6.99	9.23	16.0653	21.2135
												2000	104.93	13.67	13.17	13.0277	12.5512
