# Supplementary material for: Comparison of different analytical methods to evaluate the heat shock protein (HSP) response in fruits. Application to tomatoes subjected to stress treatments
Source: Curr Res Food Sci. 2020 Oct 10;3:329–38. doi: 10.1016/j.crfs.2020.09.002 (PMC7750176; doi:10.1016/j.crfs.2020.09.002)
Supplement: Multimedia component 3 [file mmc3.xlsx]

## Sheet: Assay 1
								Analytical Parameters
Calibrators	Intensity Value R1	Intensity Value R2						Second order polynomial (quadratic)
0	0	0						Best-fit values
300	6.31	8.57						B0	-1.129
1000	38.78	45.33						B1	0.03174
2000	114.96	93.14						B2	1.047e-05
								Std. Error
								B0	4.627
Treatment	Instensity Value R1	Instensity Value R2						B1	0.01332
C	34.69	36.87						B2	6.315e-06
3 h	37.96	39.07						95% Confidence Intervals
20 h	67.09	70.8						B0	-13,03 to 10,77
27 h	45.17	48.07						B1	-0,002500 to 0,06599
								B2	-5,763e-006 to 2,671e-005
Replicate	ng of HSP70 - Diluted	Intensity Value						Goodness of Fit
C	867.29	34.69						Degrees of Freedom	5
C	929.95	36.87						R square	0.9801
3	930.77	37.96	Dilution 1 in 5					Absolute Sum of Squares	273.8
3	959.818	39.07	Dilution 1 in 5					Sy.x	7.399
20	1434.85	67.09	Dilution 1 in 5
20	1527.47	70.8	Dilution 1 in 5
27	1064.88	45.17	Dilution 1 in 10
27	1139.74	48.07	Dilution 1 in 10
Replicate	ng of HSP70 (undiluted)
0	867				Mean (ng of HSP70)
0	930			C	899
3	4654			3	4726
3	4799			20	7406
20	7174			27	11023
20	7637
27	10648
27	11397
						Control	3 hours	20 hours	27 hours
Correlation	0.947567			HSP70	Absolute amount (ng)	899	4726	7406	11023
N	8				Amount relative to control (%)	100	526	824	1226
t	7.26336
DF	6
p	0.00034635

## Sheet: Assay 2
								Analytical Parameters
	Calibrators	Intensity Value R1	Intensity Value R2					Second order polynomial (quadratic)
	0	0	0					Best-fit values
	300	6.31	8.57					B0	-1.129
	1000	38.78	45.33					B1	0.03174
	2000	114.96	93.14					B2	1.047e-05
								Std. Error
								B0	4.627
Treatment	Instensity Value R1	Instensity Value R2						B1	0.01332
C	39.06	29.38						B2	6.315e-06
3 h	40.17	46.96						95% Confidence Intervals
20 h	77.07	64.64						B0	-13,03 to 10,77
27 h	50.38	53.88						B1	-0,002500 to 0,06599
								B2	-5,763e-006 to 2,671e-005
								Goodness of Fit
Replicate	ng of HSP70 (diluted)	Intensity Value						Degrees of Freedom	5
C	871.51	34.49						R square	0.9801
C	717.31	27.03						Absolute Sum of Squares	273.8
3	982.91	40.19	Dilution 1 in 5					Sy.x	7.399
3	1109.63	46.99	Dilution 1 in 5
20	1730.27	85.15	Dilution 1 in 5
20	1513.9	70.93	Dilution 1 in 5
27	1191.12	51.54	Dilution 1 in 10
27	1272.79	56.24	Dilution 1 in 10
Replicate	ng of HSP70 (undiluted)
0	872
0	717
3	4914
3	5548
20	8652
20	7569
27	11911			Mean (ng of HSP70)
27	12727		C	794
			3	5231
Correlation	0.941385		20	8110
N	8		27	12319
t	6.83571
DF	6
p	0.000481583

## Sheet:  Repeatability Report
														Mean	Std dev	CV
													C	846	91	10.7565
													3	4979	394	7.91324
													20	7758	630	8.12065
													27	11671	875	7.49722
														Mean	Std dev Repet	Std dev Reprod	CV Repet	CV Reprod
													C	846	84	94	9.92908	11.1111
													3	4979	325	424	6.52742	8.51577
													20	7758	589	650	7.59216	8.37845
													27	11671	554	997	4.74681	8.54254
															Mean	Std Dev	Sted Error	CV
														C	846	44.5	31.4666	5.26005
														3 h	4979	102.5	72.4791	2.05865
														20 h	7758	327.4	231.509	4.22016
														27 h	11671	529.6	374.487	4.53774
