# Supplementary material for: Comparison of different analytical methods to evaluate the heat shock protein (HSP) response in fruits. Application to tomatoes subjected to stress treatments
Source: Curr Res Food Sci. 2020 Oct 10;3:329–38. doi: 10.1016/j.crfs.2020.09.002 (PMC7750176; doi:10.1016/j.crfs.2020.09.002)
Supplement: Multimedia component 4 [file mmc4.xlsx]

## Sheet: Assay 1
								Analytical Parameters
Calibrators	Intensity Value R1	Intensity Value R2						Second order polynomial (quadratic)
0	0	0						Best-fit values
100	18.52	22.78						B0	5.972
1000	58.63	68.67						B1	0.07893
2000	90.81	78.09						B2	-1.992e-05
								Std. Error
								B0	4.286
								B1	0.01377
								B2	6.792e-06
								95% Confidence Intervals
								B0	-5,046 to 16,99
								B1	0,04351 to 0,1143
								B2	-3,739e-005 to -2,461e-006
								Goodness of Fit
Treatment	Instensity Value R1	Instensity Value R2						Degrees of Freedom	5
C	51.61	45.46						R square	0.9657
3 h	81.19	82.7						Absolute Sum of Squares	313
20 h	74.56	71.58	Dilution1 in 2					Sy.x	7.912
27 h	73.54	79.85	Dilution1 in 2
Replicate	ng of sHSP	Intensity Value (Mean)						Treatment
C	702.955	51.61							Control	3 hours	20 hours	27 hours
C	587.398	45.46					sHSP	Absolute amount (ng)	645	1653	2473	2768
3	1595.82	81.19						Amount relative to control (%)	100	256	383	429
3	1711.68	82.7
20	1287.27	77.15	Diluted
20	1085.14	81.11	Diluted
27	1251.29	73.54	Diluted
27	1516.61	79.85	Diluted
Replicate	ng of sHSP			Mean (ng of sHSP)
0	702.95		C	644.982
0	587.4		3	1652.91
3	1595.81		20	2472.92
3	1711.68		27	2767.96
20	2776.72	undiluted
20	2170.27	undiluted
27	2502.59	undiluted
27	3033.23	undiluted
Correlation	0.907373
N	8
t	5.2878
DF	6
p	0.00185132

## Sheet: Assay 2
								Analytical Parameters
								Second order polynomial (quadratic)
Calibrators	Intensity Value R1	Intensity Value R2						Best-fit values
0	0	0						B0	5.972
100	18.52	22.78						B1	0.07893
1000	58.63	68.67						B2	-1.992e-05
2000	90.81	78.09						Std. Error
								B0	4.286
								B1	0.01377
								B2	6.792e-06
								95% Confidence Intervals
								B0	-5,046 to 16,99
								B1	0,04351 to 0,1143
								B2	-3,739e-005 to -2,461e-006
								Goodness of Fit
Treatment	Instensity Value R1	Instensity Value R2						Degrees of Freedom	5
C	44.91	50.63						R square	0.9657
3 h	81.29	77.37						Absolute Sum of Squares	313
20 h	62.23	66.82	Dilution1 in 2					Sy.x	7.912
27 h	74.82	67.03	Dilution1 in 2
Replicate	ng of sHSP	Intensity Value (Mean)
C	577.527	44.91
C	683.851	50.63
3	1602.39	81.29
3	1394.75	77.37
20	932.063	62.23	Diluted
20	1048.35	66.82	Diluted
27	1296.74	74.82	Diluted
27	1054.02	67.03	Diluted
Replicate	ng of sHSP
0	577.53
0	683.85				Mean (ng of sHSP)
3	1602.39			C	631
3	1394.75			3	1498
20	1864.12			20	1980
20	2096.69			27	2350
27	2593.49
27	2108.03
Correlation	0.896797
N	8
t	4.96494
DF	6
p	0.00253966

## Sheet:  Repeatability Report
																Mean	Std dev	CV
															C	638	65	10.1881
															3	1576	132	8.37563
															20	2227	389	17.4674
															27	2559	379	14.8105
																Mean	Std dev Repet	Std dev Reprod	CV Repet	CV Reprod
															C	638	79	56	12.3824	8.77743
															3	1576	119	138	7.55076	8.75635
															20	2227	325	417	14.5936	18.7247
															27	2559	359	389	14.0289	15.2013
															Mean	Std Dev	Sted Error	CV
														C	638	81.7	57.7712	12.8056
														3 h	1576	81.9	57.9126	5.1967
														20 h	2227	428.8	303.21	19.2546
														27 h	2559	375.2	265.309	14.662
