# Supplementary material for: Comparison of different analytical methods to evaluate the heat shock protein (HSP) response in fruits. Application to tomatoes subjected to stress treatments
Source: Curr Res Food Sci. 2020 Oct 10;3:329–38. doi: 10.1016/j.crfs.2020.09.002 (PMC7750176; doi:10.1016/j.crfs.2020.09.002)
Supplement: Multimedia component 5 [file mmc5.xlsx]

## Sheet: sHSP Measurement
								Analytical Parameters
Calibrators	Intensity Value R1	Intensity Value R2	Intensity Value R3					Second order polynomial (quadratic)
0	0	0	0					Best-fit values
100	15.32	20.78	19.04					B0	4.996
1000	68.11	56.63	60.83					B1	0.07734
2000	74.82	88.81	83.77					B2	-1.937e-05
								Std. Error
								B0	2.815
Treatment	Instensity Value R1	Instensity Value R2	Instensity Value R2					B1	0.009049
C	39.61	49.02	46.89					B2	4.462e-06
HS30'	81.09	73.53	78.33					95% Confidence Intervals
HS60'	81.71	79.47	77.96					B0	-1,372 to 11,36
HS72h	64.71	67.75	59.66	Dilution 1 in 4				B1	0,05687 to 0,09781
ANA3d	56.92	65.62	62.41					B2	-2,946e-005 to -9,274e-006
ANA6d	42.24	32.09	38.34					Goodness of Fit
								Degrees of Freedom	9
Replicate	ng of sHSP	Intensity Value						R square	0.9724
C	513.63	39.61						Absolute Sum of Squares	364.7
C	687.66	49.02						Sy.x	6.366
C	646.3	46.89
HS30'	1756.81	81.09
HS30'	1327.41	73.53			Mean (ng of sHSP)
HS30'	1549.39	78.33		C	616
HS60'	1836.94	81.71		HS30'	1545
HS60'	1620.92	79.47		HS60'	1663
HS60'	1528.52	77.96		HS72h	4130
HS72h	1046.22	64.71	Diluted	ANA3d	970
HS72h	1132.74	67.75	Diluted	ANA6d	480
HS72h	917.73	59.66
ANA3d	854.05	56.92
ANA3d	1071.27	65.62
ANA3d	985.68	62.41
ANA6d	560.15	42.24
ANA6d	388.04	32.09
ANA6d	491.69	38.34
Replicate	ng of sHSP					Treatments
C	513.63						Absolute amounts of sHSP (ng)	Amounts relative to Control (%)
C	687.66
C	646.3					Control	616	100
HS30'	1756.81					HS30'	1545	251
HS30'	1327.41					HS 60'	1663	270
HS30'	1549.39					HS72hs	4130	670
HS60'	1836.94					ANA3D	970	157
HS60'	1620.92					ANA6D	480	78
HS60'	1528.52
HS72h	4184.88	undiluted
HS72h	4530.96	undiluted
HS72h	3670.92	undiluted
ANA3d	854.05
ANA3d	1071.27
ANA3d	985.68
ANA6d	560.15
ANA6d	388.04
ANA6d	491.69

## Sheet: Reproducibility
												Mean (ng)	Std dev	CV (%)	Std Error
											Control	616	90.9	14.7565	63.0288
											HS30'	1545	214.7	13.8964	148.87
											HS 60'	1663	158.3	9.51894	109.763
											HS72hs	4130	432.7	10.477	300.028
											ANA3D	970	109.4	11.2784	75.8565
											ANA6D	480	86.6	18.0417	60.0473
													1.4422	2.99967
